# Supplementary material for: Unveiling novel cell clusters and biomarkers in glioblastoma and its peritumoral microenvironment at the single-cell perspective
Source: J Transl Med. 2024 Jun 8;22:551. doi: 10.1186/s12967-024-05313-5 (PMC11162569; doi:10.1186/s12967-024-05313-5)
Supplement: Supplementary file 6 — Additional file 6: Table S1. Top 20 genes in each cluster. [file 12967_2024_5313_MOESM6_ESM.xlsx]

## Sheet: Malignant cells
Table S1, Top 20 genes in each cluster
Malignant cells
gene	p_val	avg_log2FC	pct.1	pct.2	p_val_adj	cluster
XIST	0	1.21769	0.749	0.128	0	0
EGFR	0	1.16461	0.832	0.342	0	0
LANCL2	0	0.988847	0.845	0.43	0	0
RGS6	0	0.905334	0.647	0.208	0	0
AC124254.2	0	0.898894	0.728	0.277	0	0
SEC61G	0	0.88761	0.745	0.219	0	0
CDK6	0	0.841548	0.798	0.292	0	0
ROBO2	0	0.815537	0.868	0.396	0	0
ILDR2	0	0.767678	0.8	0.357	0	0
RMST	0	0.753539	0.721	0.247	0	0
TNC	0	0.735029	0.765	0.334	0	0
GALR1	0	0.71312	0.649	0.223	0	0
MIR4300HG	0	0.667127	0.725	0.322	0	0
PIK3R1	0	0.639261	0.841	0.555	0	0
IGSF11	0	0.635911	0.799	0.387	0	0
DEC1	0	0.635126	0.652	0.28	0	0
ARHGEF26	0	0.633069	0.779	0.387	0	0
VAV3	0	0.622984	0.69	0.325	0	0
IL1RAP	0	0.621134	0.778	0.482	0	0
ST8SIA5	0	0.610996	0.686	0.314	0	0
DIAPH3	0	1.19596	0.878	0.12	0	1
RRM2	0	1.18495	0.82	0.049	0	1
MIR924HG	0	1.16335	0.775	0.129	0	1
BRIP1	0	1.1021	0.89	0.129	0	1
KIF18B	0	1.0409	0.856	0.145	0	1
TOP2A	0	1.01866	0.714	0.064	0	1
POLQ	0	0.963745	0.854	0.129	0	1
KIF15	0	0.918222	0.797	0.105	0	1
CENPK	0	0.902411	0.823	0.128	0	1
RFC3	0	0.885815	0.89	0.302	0	1
APOLD1	0	0.883163	0.602	0.124	0	1
CENPP	0	0.856628	0.949	0.46	0	1
FANCI	0	0.85119	0.821	0.179	0	1
EZH2	0	0.836788	0.903	0.382	0	1
MMS22L	0	0.830525	0.841	0.224	0	1
ATAD2	0	0.819643	0.816	0.213	0	1
HELLS	0	0.794642	0.782	0.173	0	1
ASPM	0	0.792894	0.686	0.15	0	1
SMC4	0	0.785644	0.781	0.217	0	1
ZGRF1	0	0.72556	0.806	0.228	0	1
LINC00470	0	1.22615	0.853	0.108	0	2
AL121974.1	0	1.21152	0.863	0.116	0	2
CNTNAP2	0	1.16125	0.955	0.371	0	2
LRRC7	0	1.15786	0.916	0.248	0	2
LINC00499	0	1.05092	0.811	0.143	0	2
GABRG2	0	1.03988	0.782	0.108	0	2
PCDH11X	0	1.03139	0.791	0.117	0	2
AC046130.1	0	1.0246	0.876	0.188	0	2
DPP10	0	0.995562	0.949	0.374	0	2
LINC01505	0	0.991256	0.911	0.388	0	2
LUZP2	0	0.983242	0.915	0.324	0	2
CA10	0	0.982483	0.942	0.357	0	2
TENM3	0	0.975911	0.855	0.187	0	2
AP000829.1	0	0.938713	0.728	0.086	0	2
FGF12	0	0.926747	0.93	0.451	0	2
MET	0	0.919561	0.779	0.111	0	2
LINC02283	0	0.901098	0.89	0.295	0	2
KCNIP4	0	0.888614	0.892	0.416	0	2
NXPH1	0	0.885963	0.926	0.398	0	2
CCSER1	0	0.880863	0.726	0.117	0	2
PDGFRA	1.4057e-53	0.229347	0.633	0.627	4.58146e-49	3
CNTNAP2	1.90978e-19	0.214833	0.438	0.433	6.22434e-15	3
HNRNPH1	4.59053e-15	0.153133	0.392	0.708	1.49615e-10	3
MT-ATP6	5.15389e-09	0.151231	0.342	0.529	0.000167976	3
SCFD2	8.47306e-10	0.0907447	0.729	0.838	2.76154e-05	3
MEG3	1.65092e-17	-0.00265973	0.369	0.609	5.38067e-13	3
ADGRL3	4.93255e-13	-0.0249224	0.761	0.948	1.60762e-08	3
GPC6	2.77935e-16	-0.0762543	0.4	0.579	9.05847e-12	3
BRINP3	2.30224e-14	-0.0850904	0.46	0.683	7.50347e-10	3
SOX2-OT	2.06394e-30	-0.102158	0.792	0.909	6.72679e-26	3
TUBA1A	4.12882e-43	-0.117218	0.424	0.806	1.34566e-38	3
C1orf61	1.69228e-15	-0.131872	0.503	0.852	5.51548e-11	3
ERBB4	2.65048e-30	-0.142002	0.401	0.622	8.63845e-26	3
PCDH9	4.88347e-24	-0.156811	0.684	0.88	1.59162e-19	3
PTPRZ1	1.96977e-47	-0.160773	0.823	0.973	6.41988e-43	3
MALAT1	0	-0.161537	1	1	0	3
ARGLU1	7.64791e-82	-0.188482	0.398	0.836	2.49261e-77	3
NRXN1	4.55376e-120	-0.192099	0.828	0.961	1.48416e-115	3
MMP16	4.53917e-67	-0.20964	0.453	0.799	1.47941e-62	3
PTN	3.23052e-81	-0.21062	0.405	0.796	1.05289e-76	3
GLIS3	0	0.96395	0.942	0.451	0	4
AC012405.1	0	0.94247	0.548	0.065	0	4
GFAP	0	0.87429	0.943	0.523	0	4
F3	0	0.791351	0.796	0.281	0	4
RFX4	0	0.705846	0.813	0.433	0	4
LRIG1	0	0.690467	0.714	0.275	0	4
DCLK1	0	0.683983	0.86	0.5	0	4
SLC1A3	0	0.662337	0.934	0.594	0	4
SORBS1	0	0.661078	0.929	0.564	0	4
ITPR2	0	0.651217	0.816	0.471	0	4
NEAT1	0	0.650405	0.942	0.618	0	4
LIFR	0	0.638165	0.764	0.364	0	4
ABCA1	0	0.622566	0.802	0.388	0	4
CLU	0	0.6216	0.86	0.446	0	4
ANKFN1	0	0.620681	0.808	0.358	0	4
FMN2	0	0.615211	0.914	0.625	0	4
NEBL	0	0.608644	0.726	0.338	0	4
SLC4A4	0	0.606559	0.63	0.278	0	4
ADGRV1	0	0.602406	0.582	0.272	0	4
AHCYL1	0	0.588054	0.707	0.388	0	4
KCNH7	0	1.37353	0.901	0.163	0	5
NEDD4L	0	1.14509	0.863	0.176	0	5
PTPRN2	0	1.12073	0.966	0.542	0	5
MYT1L	0	1.10061	0.9	0.311	0	5
WNK2	0	1.07752	0.713	0.057	0	5
CACNA2D1	0	1.03938	0.821	0.31	0	5
LINC00609	0	1.0364	0.762	0.212	0	5
PLXNA4	0	0.981001	0.66	0.212	0	5
SRRM4	0	0.921467	0.665	0.095	0	5
PAK3	0	0.886424	0.894	0.457	0	5
HECW1	0	0.862782	0.821	0.371	0	5
MAML3	0	0.85998	0.654	0.197	0	5
NRXN3	0	0.851372	0.742	0.436	0	5
CEMIP2	0	0.819089	0.644	0.168	0	5
KIRREL3	0	0.799248	0.559	0.197	0	5
AUTS2	0	0.791138	0.985	0.748	0	5
ANK3	0	0.78632	0.93	0.56	0	5
AC007402.1	0	0.770322	0.773	0.395	0	5
GSE1	0	0.767948	0.689	0.198	0	5
AC233296.1	0	0.764387	0.733	0.326	0	5
AL583785.1	0	1.14303	0.495	0.102	0	6
LNX1-AS1	0	0.926594	0.749	0.332	0	6
MIR3681HG	0	0.917737	0.74	0.355	0	6
DNAH11	0	0.883008	0.717	0.334	0	6
IGF2BP3	0	0.805503	0.73	0.315	0	6
LNX1	0	0.782062	0.789	0.431	0	6
AC004852.2	0	0.734877	0.84	0.499	0	6
KLHL8	0	0.668807	0.791	0.487	0	6
AC011287.1	0	0.640061	0.699	0.316	0	6
PIK3C2B	0	0.627157	0.622	0.313	0	6
SGCB	0	0.614445	0.761	0.462	0	6
AC104827.1	0	0.593671	0.731	0.423	0	6
LINC01618	0	0.587214	0.716	0.392	0	6
NUP42	0	0.578259	0.809	0.588	0	6
ARPP21	0	0.573726	0.658	0.34	0	6
CSMD1	0	0.567548	0.907	0.655	0	6
NLGN4Y	0	0.562445	0.748	0.383	0	6
MDM4	0	0.551227	0.834	0.668	0	6
CA10	0	0.549669	0.733	0.392	0	6
SEZ6L	0	0.546091	0.868	0.652	0	6
MIR3681HG	0	1.00208	0.821	0.355	0	7
KLHL8	0	0.917346	0.897	0.483	0	7
DNAH11	0	0.870895	0.843	0.33	0	7
DCUN1D4	0	0.847267	0.902	0.522	0	7
LNX1-AS1	0	0.834024	0.841	0.331	0	7
AC004852.2	0	0.817103	0.925	0.497	0	7
SRD5A3	0	0.812107	0.813	0.238	0	7
ADARB2	0	0.806808	0.861	0.368	0	7
ABRAXAS1	0	0.801805	0.805	0.242	0	7
AC104827.1	0	0.766586	0.849	0.418	0	7
LNX1	0	0.744852	0.878	0.429	0	7
AFF1	0	0.740098	0.899	0.528	0	7
HELQ	0	0.736459	0.824	0.318	0	7
SGCB	0	0.724298	0.886	0.456	0	7
CMYA5	0	0.71599	0.728	0.217	0	7
SHISA6	0	0.701146	0.757	0.318	0	7
USP46	0	0.698395	0.916	0.499	0	7
LINC02223	0	0.660856	0.737	0.24	0	7
MRPS18C	0	0.648666	0.799	0.298	0	7
LINC01618	0	0.636387	0.821	0.388	0	7
SLC4A4	0	1.07132	0.806	0.276	0	8
EGFR	0	0.991752	0.845	0.374	0	8
ITPR2	0	0.920403	0.933	0.473	0	8
EMP1	0	0.890178	0.669	0.135	0	8
RGS6	0	0.877626	0.691	0.235	0	8
FAT3	0	0.871713	0.748	0.351	0	8
TNC	0	0.856976	0.887	0.355	0	8
CHI3L1	0	0.842349	0.537	0.156	0	8
ADGRV1	0	0.841516	0.71	0.272	0	8
WWTR1	0	0.828638	0.758	0.253	0	8
RMST	0	0.757597	0.781	0.275	0	8
CDK6	0	0.736516	0.812	0.325	0	8
VIM	0	0.703763	0.812	0.351	0	8
ALK	0	0.703294	0.643	0.214	0	8
SORBS1	0	0.703066	0.938	0.574	0	8
CST3	0	0.702235	0.706	0.35	0	8
IRS2	0	0.694658	0.77	0.339	0	8
VAV3	0	0.692637	0.767	0.345	0	8
ARHGEF26	0	0.683884	0.827	0.41	0	8
DTNA	0	0.678591	0.961	0.659	0	8
VEGFA	0	1.17258	0.831	0.349	0	9
ADARB2	0	0.919899	0.746	0.379	0	9
DCUN1D4	0	0.889655	0.847	0.528	0	9
KLHL8	0	0.78804	0.823	0.491	0	9
HELQ	0	0.729167	0.715	0.329	0	9
NEAT1	0	0.696024	0.899	0.632	0	9
MRPS18C	0	0.664058	0.684	0.309	0	9
SRD5A3	0	0.648222	0.645	0.254	0	9
ABRAXAS1	0	0.629083	0.643	0.257	0	9
AFF1	0	0.624665	0.796	0.538	0	9
SQSTM1	8.67429e-301	0.568001	0.605	0.354	2.82712e-296	9
MIR3681HG	1.8689e-200	0.554589	0.637	0.37	6.09111e-196	9
DANCR	0	0.551084	0.735	0.472	0	9
SGCB	4.216e-299	0.536609	0.76	0.468	1.37408e-294	9
LONP2	0	0.517407	0.816	0.635	0	9
DNAH11	7.16671e-217	0.505558	0.639	0.348	2.33577e-212	9
CHIC2	6.67984e-281	0.465086	0.851	0.654	2.17709e-276	9
FIP1L1	5.60792e-202	0.404391	0.88	0.702	1.82773e-197	9
RAB11A	1.27601e-185	0.403283	0.697	0.56	4.15877e-181	9
APTX	3.43966e-182	0.396676	0.655	0.507	1.12106e-177	9
MBP	0	1.03837	0.672	0.249	0	10
PLP1	0	1.02442	0.729	0.265	0	10
GSN	0	0.911807	0.622	0.204	0	10
CERCAM	0	0.899914	0.48	0.109	0	10
GAS7	1.46883e-256	0.84394	0.524	0.163	4.78721e-252	10
ZNF536	2.9595e-166	0.742972	0.541	0.232	9.6456e-162	10
SPP1	3.94478e-94	0.737282	0.577	0.34	1.28568e-89	10
PTGDS	6.34199e-124	0.678114	0.519	0.242	2.06698e-119	10
SAT1	7.6634e-94	0.605458	0.545	0.322	2.49765e-89	10
SHROOM4	8.9242e-101	0.605034	0.537	0.311	2.90858e-96	10
TMTC2	1.24493e-117	0.587573	0.586	0.303	4.05746e-113	10
SHTN1	3.69131e-104	0.550526	0.621	0.408	1.20307e-99	10
SLC44A1	8.23323e-99	0.521822	0.734	0.661	2.68337e-94	10
PPFIBP1	3.41971e-39	0.496021	0.564	0.504	1.11455e-34	10
ELMO1	3.18191e-78	0.492583	0.664	0.504	1.03705e-73	10
VMP1	1.79771e-77	0.488708	0.703	0.608	5.8591e-73	10
BCAS1	1.74295e-52	0.480305	0.522	0.347	5.68061e-48	10
MVB12B	2.26546e-54	0.457714	0.583	0.466	7.38358e-50	10
PKP4	1.48207e-45	0.444601	0.584	0.465	4.83036e-41	10
NEAT1	7.16066e-72	0.406221	0.821	0.645	2.3338e-67	10
AC007402.1	1.13089e-162	0.945553	0.788	0.423	3.68581e-158	11
SYN3	1.07373e-118	0.7741	0.675	0.374	3.49951e-114	11
IQCJ-SCHIP1	2.64443e-60	0.693762	0.51	0.296	8.61872e-56	11
PTPRN2	8.44036e-133	0.667631	0.862	0.576	2.75088e-128	11
EYA1	2.04057e-118	0.647886	0.575	0.232	6.65063e-114	11
GALNT13	1.07743e-94	0.607459	0.774	0.546	3.51155e-90	11
AC068308.1	3.26875e-95	0.590263	0.771	0.547	1.06535e-90	11
NXPH1	9.64011e-62	0.539755	0.687	0.451	3.1419e-57	11
CHST11	7.48492e-112	0.529872	0.857	0.779	2.43949e-107	11
AC004852.2	6.48802e-72	0.527683	0.787	0.523	2.11458e-67	11
CACNA2D1	7.18853e-82	0.51946	0.681	0.35	2.34288e-77	11
AL353784.1	5.40835e-51	0.501873	0.631	0.443	1.76269e-46	11
DGKI	2.31659e-83	0.481795	0.759	0.59	7.55022e-79	11
AC125613.1	1.47873e-65	0.470854	0.784	0.648	4.81947e-61	11
DENND5B	6.80937e-96	0.457924	0.824	0.698	2.21931e-91	11
PLPPR1	1.31852e-48	0.448759	0.673	0.457	4.29733e-44	11
C12orf40	1.28943e-43	0.441354	0.568	0.396	4.2025e-39	11
LRRN1	3.77655e-40	0.4261	0.571	0.438	1.23085e-35	11
AL589740.1	4.95267e-43	0.399079	0.703	0.542	1.61417e-38	11
UNC79	1.03651e-47	0.398623	0.659	0.492	3.37819e-43	11
BCAS1	0	1.67492	0.959	0.343	0	12
TNS3	0	1.44135	0.98	0.357	0	12
RASGEF1B	0	1.40371	0.831	0.166	0	12
AL359091.1	0	1.34158	0.919	0.135	0	12
PKP4	0	1.29393	0.98	0.462	0	12
PPP1R16B	0	1.25593	0.878	0.1	0	12
BMPER	0	1.24102	0.868	0.236	0	12
SHROOM4	4.89673e-300	1.22624	0.88	0.309	1.59594e-295	12
LINC01170	0	1.19987	0.792	0.202	0	12
SEMA4D	0	1.17584	0.776	0.179	0	12
SIRT2	0	1.16901	0.959	0.387	0	12
AC110285.1	0	1.11032	0.914	0.226	0	12
CADPS	7.14751e-232	1.10091	0.784	0.256	2.32952e-227	12
PLD1	0	1.09406	0.668	0.07	0	12
TCF7L2	1.04379e-241	1.08934	0.931	0.495	3.40193e-237	12
ARHGAP5	3.89432e-246	1.0794	0.91	0.426	1.26924e-241	12
MYRF	0	1.04117	0.811	0.073	0	12
SLC44A1	8.53204e-250	1.03227	0.974	0.659	2.78076e-245	12
KCNS3	0	1.02499	0.768	0.04	0	12
TMTC1	2.22025e-204	1.01071	0.615	0.169	7.23623e-200	12
SYT1	5.28486e-164	1.35725	0.781	0.27	1.72244e-159	13
VSNL1	0	1.23724	0.492	0.037	0	13
NRGN	0	1.22562	0.479	0.026	0	13
SNAP25	1.02253e-59	1.07227	0.648	0.424	3.33264e-55	13
CALM1	2.11346e-50	1.06336	0.6	0.38	6.88818e-46	13
OLFM1	5.97046e-106	1.03211	0.463	0.113	1.94589e-101	13
PRNP	6.0471e-66	1.03044	0.467	0.169	1.97087e-61	13
YWHAH	2.96795e-72	0.993387	0.441	0.138	9.67313e-68	13
CALM3	2.0384e-78	0.98989	0.425	0.121	6.64356e-74	13
ENC1	7.371e-57	0.966445	0.476	0.197	2.40236e-52	13
ATP1B1	3.18894e-33	0.922895	0.508	0.317	1.03934e-28	13
UCHL1	1.21139e-41	0.891169	0.562	0.358	3.94815e-37	13
SERINC1	4.50622e-30	0.865515	0.444	0.258	1.46867e-25	13
STMN2	1.00531e-54	0.858343	0.397	0.136	3.2765e-50	13
SPARCL1	1.0573e-33	0.849383	0.606	0.484	3.44595e-29	13
YWHAB	1.91526e-27	0.832469	0.425	0.244	6.24221e-23	13
HSP90AA1	7.17218e-30	0.827599	0.556	0.42	2.33756e-25	13
CELF4	7.58256e-68	0.817954	0.473	0.165	2.47131e-63	13
ATP6V0C	1.12003e-39	0.8179	0.394	0.169	3.65039e-35	13
MT-ND1	6.72856e-39	0.817422	0.514	0.29	2.19297e-34	13

## Sheet: Oligodendrocytes
Table S1, Top 20 genes in each cluster
Oligodendrocytes
gene	p_val	avg_log2FC	pct.1	pct.2	p_val_adj	cluster
AL359091.1	4.09e-98	0.562534	0.886	0.859	1.33e-93	0
CERCAM	6.91e-98	0.527079	0.898	0.921	2.25e-93	0
PCDH9-AS2	3.97e-59	0.492426	0.86	0.871	1.29e-54	0
AATK	2.87e-48	0.338195	0.866	0.906	9.35e-44	0
TMEM235	3.46e-37	0.507706	0.585	0.583	1.13e-32	0
AC110285.1	2.83e-33	0.44697	0.631	0.636	9.23e-29	0
PLXDC2	9.23e-31	0.346481	0.709	0.678	3.01e-26	0
LANCL1-AS1	4.01e-24	0.426667	0.668	0.697	1.31e-19	0
AC008771.1	1.07e-23	0.338003	0.777	0.816	3.47e-19	0
AP002370.2	1.43e-23	0.375573	0.709	0.748	4.65e-19	0
AC098588.3	1.59e-21	0.488849	0.565	0.574	5.17e-17	0
ENO4	1.37e-19	0.409789	0.593	0.641	4.46e-15	0
ANKUB1	3.56e-18	0.334019	0.741	0.781	1.16e-13	0
AC009041.2	9.63e-18	0.329327	0.71	0.777	3.14e-13	0
AL139294.1	3.06e-15	0.337936	0.692	0.744	9.96e-11	0
SLC7A14	4.99e-15	0.35159	0.587	0.616	1.62e-10	0
LINC01470	6.09e-14	0.395799	0.645	0.676	1.98e-09	0
SPINT2	5.61e-10	0.40092	0.377	0.381	1.83e-05	0
KIAA0930	1.1e-07	0.321684	0.465	0.5	0.00359594	0
AL355835.1	1.68e-07	0.374266	0.467	0.498	0.00548147	0
MT-CO2	0	2.60137	0.967	0.352	0	1
MT-ND3	0	2.42048	0.898	0.271	0	1
MT-ATP6	0	2.41144	0.952	0.354	0	1
MT-CO3	0	2.37655	0.947	0.36	0	1
MT-ND4	0	2.30598	0.921	0.275	0	1
MT-CO1	0	2.23774	0.897	0.351	0	1
MT-ND1	0	2.18553	0.874	0.227	0	1
MT-ND2	0	2.11974	0.849	0.207	0	1
MT-CYB	0	2.06657	0.86	0.25	0	1
PLP1	0	1.59555	0.998	0.964	0	1
MT-ND5	0	1.44735	0.625	0.133	0	1
SCD	0	1.36027	0.834	0.465	0	1
CNP	0	1.32723	0.917	0.69	0	1
MT-ND4L	0	1.00862	0.423	0.077	0	1
PTMA	2.16e-292	1.31285	0.886	0.625	7.03e-288	1
FTH1	8.03e-280	1.2421	0.881	0.595	2.62e-275	1
TPPP	3.06e-217	0.97877	0.652	0.309	9.98e-213	1
DBNDD2	7.91e-216	1.11016	0.782	0.486	2.58e-211	1
CRYAB	1.43e-188	0.984849	0.78	0.469	4.65e-184	1
PPP1R14A	2.46e-184	1.01782	0.759	0.48	8.01e-180	1
FCHSD2	2.45e-280	1.21442	0.866	0.471	7.99e-276	2
ERBB4	2.87e-227	1.00154	0.983	0.867	9.35e-223	2
ANK3	1.38e-208	0.704911	0.995	0.956	4.51e-204	2
ARPP21	2.14e-198	1.10158	0.612	0.265	6.96e-194	2
CADM2	5.31e-169	0.766993	0.991	0.932	1.73e-164	2
NLGN1	1.19e-166	0.743111	0.987	0.841	3.87e-162	2
LAMA2	3.93e-162	1.00027	0.671	0.336	1.28e-157	2
NEDD4L	1.5e-155	0.927161	0.565	0.247	4.9e-151	2
LINC01098	3.44e-126	1.06531	0.238	0.059	1.12e-121	2
OPALIN	2.46e-122	0.755322	0.64	0.345	8.01e-118	2
PALM2-AKAP2	1.69e-104	0.644813	0.915	0.722	5.51e-100	2
HDAC2-AS2	6.29e-104	0.692074	0.931	0.831	2.05e-99	2
LINC02073	3.28e-98	0.919149	0.418	0.19	1.07e-93	2
ADARB2	1.36e-93	0.683829	0.792	0.589	4.43e-89	2
LINC01099	1.61e-92	0.925698	0.181	0.046	5.24e-88	2
LINC01170	1.9e-83	0.821462	0.788	0.633	6.2e-79	2
PACRG-AS3	4.81e-76	0.676394	0.355	0.164	1.57e-71	2
AL583785.1	1.57e-73	0.775951	0.319	0.139	5.13e-69	2
FRY	6.73e-73	0.812855	0.324	0.151	2.19e-68	2
PWRN1	1.76e-51	0.647149	0.293	0.139	5.74e-47	2
RBFOX1	3.57e-150	0.837765	0.726	0.39	1.17e-145	3
ACTN2	5.8e-126	0.664257	0.773	0.455	1.89e-121	3
LINC00609	5.31e-121	0.578362	0.977	0.853	1.73e-116	3
SLC5A11	2.88e-115	0.585337	0.95	0.741	9.4e-111	3
RASGRF1	7.26e-111	0.634771	0.715	0.409	2.37e-106	3
ST6GALNAC3	7.11e-109	0.561101	0.977	0.892	2.32e-104	3
KCTD8	4.38e-99	0.634332	0.8	0.524	1.43e-94	3
LINC01445	2.12e-88	0.642915	0.528	0.284	6.91e-84	3
COL18A1	2.73e-78	0.535859	0.549	0.307	8.89e-74	3
DPYSL5	2.09e-75	0.495979	0.925	0.771	6.82e-71	3
ANKRD18A	3.35e-75	0.543408	0.601	0.363	1.09e-70	3
PLEKHG1	6.25e-74	0.619051	0.429	0.219	2.04e-69	3
AC027117.2	3.52e-72	0.459138	0.235	0.085	1.15e-67	3
RASGRF2	5.75e-71	0.48873	0.896	0.72	1.87e-66	3
AL133304.3	9.75e-65	0.506105	0.749	0.553	3.18e-60	3
FBXO32	3.43e-63	0.534757	0.621	0.404	1.12e-58	3
PDE1A	2.41e-61	0.476055	0.84	0.642	7.85e-57	3
AC004690.2	1.52e-59	0.483907	0.544	0.339	4.96e-55	3
LINC01505	4.15e-59	0.616992	0.801	0.628	1.35e-54	3
ENPP6	1.47e-57	0.477769	0.562	0.353	4.78e-53	3
NRXN1	0	3.66732	0.931	0.283	0	4
SNTG1	0	3.45919	0.869	0.121	0	4
SOX5	0	3.41714	0.926	0.143	0	4
LHFPL3	0	3.37695	0.879	0.201	0	4
PTPRZ1	0	3.26704	0.958	0.438	0	4
KCND2	0	3.26117	0.843	0.122	0	4
FGF14	0	2.95954	0.84	0.122	0	4
PCDH15	0	2.82592	0.793	0.083	0	4
GPM6A	0	2.77126	0.927	0.178	0	4
PDGFRA	0	2.73047	0.642	0.121	0	4
MAP2	0	2.67457	0.891	0.155	0	4
ZEB1	0	2.65064	0.85	0.071	0	4
MMP16	0	2.53456	0.78	0.07	0	4
CHST11	0	2.45109	0.785	0.065	0	4
SLC35F1	0	2.429	0.816	0.076	0	4
SOX6	0	2.3891	0.856	0.196	0	4
AC007402.1	0	2.36677	0.413	0.032	0	4
BRINP3	0	2.36014	0.716	0.054	0	4
SCFD2	1.88e-221	2.46669	0.899	0.56	6.14e-217	4
EGFR	3.49e-87	3.12468	0.487	0.24	1.14e-82	4
INPP5F	2.83e-295	1.67907	0.829	0.384	9.24e-291	5
ARHGAP24	1.25e-223	1.67873	0.47	0.128	4.07e-219	5
SAMD4A	2.17e-179	1.1217	0.711	0.326	7.08e-175	5
ETV5	3.91e-170	1.12706	0.471	0.16	1.28e-165	5
EMILIN2	3.88e-165	0.885206	0.355	0.092	1.26e-160	5
AC025159.1	3.24e-144	1.18278	0.896	0.7	1.06e-139	5
KCND3	3.77e-139	1.07694	0.587	0.269	1.23e-134	5
ASAP1	5.59e-125	0.885153	0.856	0.617	1.82e-120	5
CNDP1	7.7e-124	0.961377	0.919	0.863	2.51e-119	5
PCSK6	3.23e-121	0.827258	0.939	0.856	1.05e-116	5
DPY19L1	3.75e-113	0.927766	0.535	0.261	1.22e-108	5
LINC02821	1.07e-109	0.991655	0.842	0.675	3.47e-105	5
IGF1R	2.3e-107	0.960321	0.736	0.489	7.48e-103	5
PHACTR1	1.28e-106	0.850108	0.874	0.689	4.18e-102	5
GPC5	1.67e-90	1.05084	0.444	0.201	5.44e-86	5
GNG7	7.01e-85	0.844549	0.875	0.761	2.28e-80	5
CAMK2D	2.32e-76	0.975402	0.699	0.471	7.57e-72	5
ITPKB	5.92e-60	0.852937	0.646	0.462	1.93e-55	5
ABCA1	1.19e-43	0.8476	0.616	0.463	3.87e-39	5
VEGFA	7.86e-18	0.88851	0.131	0.066	2.56e-13	5
FOS	0	2.48402	0.898	0.242	0	6
EGR1	0	2.12907	0.799	0.177	0	6
BTG2	0	1.93151	0.688	0.208	0	6
JUNB	0	1.63292	0.612	0.143	0	6
DNAJB1	1.3e-300	1.59913	0.583	0.146	4.23e-296	6
HSPA1A	1.4e-247	2.22605	0.656	0.224	4.55e-243	6
IER2	1.69e-212	1.28736	0.461	0.114	5.52e-208	6
FOSB	1.8e-209	1.54894	0.249	0.031	5.87e-205	6
CRYAB	5.63e-209	1.6841	0.83	0.483	1.83e-204	6
GLUL	9.21e-206	1.87758	0.83	0.525	3e-201	6
HSPA1B	1.38e-204	1.33385	0.412	0.095	4.5e-200	6
JUN	6.07e-195	1.36461	0.508	0.154	1.98e-190	6
UBC	2.18e-150	1.38065	0.685	0.354	7.1e-146	6
HSP90AA1	2.84e-140	1.5689	0.863	0.684	9.27e-136	6
HSPH1	2.94e-100	1.66039	0.339	0.118	9.59e-96	6
UBB	5.61e-97	1.13551	0.507	0.238	1.83e-92	6
CDH19	4.72e-93	1.64151	0.78	0.554	1.54e-88	6
CNDP1	4.33e-76	1.12042	0.931	0.863	1.41e-71	6
ATP1A1	1.81e-69	1.15311	0.566	0.359	5.89e-65	6
CLIC4	2.9e-57	1.16996	0.755	0.614	9.45e-53	6
RBFOX1	0	2.71502	0.956	0.385	0	7
PLEKHG1	0	1.5122	0.821	0.194	0	7
KANK4	0	1.34038	0.674	0.074	0	7
AFF3	8.61e-292	1.19481	0.583	0.134	2.81e-287	7
MBOAT1	3.41e-255	0.977101	0.65	0.177	1.11e-250	7
KCTD8	2.85e-251	1.27314	0.952	0.523	9.3e-247	7
RASGRF1	1.52e-242	1.11627	0.891	0.407	4.95e-238	7
FBXO32	7.69e-225	1.28348	0.847	0.395	2.51e-220	7
RANBP17	1.01e-220	1.04447	0.653	0.201	3.29e-216	7
TMEM178A	5.07e-218	0.893008	0.63	0.188	1.65e-213	7
SLC25A29	5.77e-197	0.926576	0.683	0.249	1.88e-192	7
ACTN2	1.01e-193	0.912855	0.917	0.457	3.28e-189	7
FSTL5	4.67e-183	0.883382	0.222	0.027	1.52e-178	7
COL18A1	4.08e-179	0.854363	0.753	0.3	1.33e-174	7
FNTB	2.75e-165	0.93192	0.803	0.391	8.97e-161	7
GPR158	1.36e-150	0.931001	0.532	0.18	4.42e-146	7
MACROD2	2.23e-125	0.892529	0.705	0.322	7.28e-121	7
SAMD4A	1.95e-123	0.869617	0.711	0.333	6.36e-119	7
CALN1	8.23e-120	0.892493	0.607	0.257	2.68e-115	7
LINC01505	1.82e-87	0.950977	0.882	0.629	5.94e-83	7

## Sheet: Myeloid
Table S1, Top 20 genes in each cluster
Myeloid
gene	p_val	avg_log2FC	pct.1	pct.2	p_val_adj	cluster
FRMD4A	1.26829e-265	0.672597	0.993	0.96	4.13362e-261	0
SORL1	3.35606e-219	0.760294	0.932	0.807	1.09381e-214	0
NAV3	1.95077e-192	0.770898	0.906	0.718	6.35795e-188	0
RASGEF1C	1.53363e-189	0.977492	0.75	0.523	4.99841e-185	0
LINC02232	7.91131e-183	0.884613	0.766	0.535	2.57845e-178	0
P2RY12	1.87847e-166	0.846402	0.776	0.568	6.1223e-162	0
DLEU7	6.64878e-143	0.836303	0.833	0.694	2.16697e-138	0
LINC02742	2.21346e-115	0.876006	0.607	0.403	7.2141e-111	0
BLNK	1.63474e-110	0.708016	0.699	0.556	5.32795e-106	0
CHSY3	7.44519e-109	0.669847	0.73	0.58	2.42654e-104	0
CACNB4	5.02724e-103	0.691105	0.714	0.577	1.63848e-98	0
SYNDIG1	3.68666e-99	0.807968	0.743	0.608	1.20156e-94	0
XACT	1.33259e-93	0.854595	0.648	0.466	4.34319e-89	0
ARHGAP22	9.39642e-89	0.669728	0.777	0.709	3.06248e-84	0
CX3CR1	1.41897e-88	0.737461	0.582	0.409	4.62469e-84	0
ABHD15-AS1	7.79948e-74	0.683051	0.638	0.53	2.54201e-69	0
HS3ST4	1.63833e-72	0.707088	0.537	0.38	5.33966e-68	0
AC090579.1	1.26387e-44	0.693865	0.468	0.36	4.11919e-40	0
AC011586.2	2.88099e-20	0.704345	0.407	0.348	9.38972e-16	0
GRID2	6.37138e-18	0.789975	0.511	0.463	2.07656e-13	0
CCL4L2	0	2.07139	0.806	0.375	0	1
NR4A3	0	2.00772	0.639	0.208	0	1
CCL4	0	1.69054	0.827	0.396	0	1
AC131944.1	0	1.42122	0.93	0.627	0	1
CD83	0	1.34693	0.909	0.595	0	1
SPP1	0	1.34348	0.978	0.872	0	1
CCL3L1	1.30264e-303	1.822	0.775	0.374	4.24557e-299	1
NFKBID	1.13631e-294	1.43322	0.749	0.373	3.70345e-290	1
EGR3	2.91311e-286	1.48866	0.743	0.347	9.49442e-282	1
CCL3	4.61039e-275	1.38613	0.819	0.446	1.50262e-270	1
STX17-AS1	4.34144e-248	1.41902	0.484	0.146	1.41496e-243	1
TNFAIP8L3	3.39711e-235	1.74087	0.431	0.121	1.10719e-230	1
CH25H	5.37703e-220	1.39786	0.691	0.328	1.75248e-215	1
IER3	2.42537e-205	1.54531	0.725	0.42	7.90475e-201	1
IRAK2	4.404e-203	1.33222	0.674	0.366	1.43535e-198	1
CCL2	1.50372e-200	1.65824	0.567	0.247	4.90093e-196	1
NR4A1	4.41473e-187	1.34723	0.508	0.202	1.43885e-182	1
TNF	1.10575e-169	1.67628	0.483	0.192	3.60387e-165	1
ELL2	2.75137e-166	1.32416	0.894	0.763	8.96728e-162	1
IL1B	2.03966e-101	1.33139	0.427	0.208	6.64767e-97	1
MT-ND3	0	2.66277	0.86	0.334	0	2
MT-CO2	0	2.38461	0.899	0.426	0	2
MT-ATP6	0	2.37854	0.903	0.451	0	2
MT-CO3	0	2.34653	0.901	0.455	0	2
MT-CYB	0	2.23162	0.847	0.347	0	2
MT-ND4	0	2.1284	0.823	0.319	0	2
MT-ND1	0	2.01514	0.786	0.279	0	2
MT-ND2	0	1.95578	0.75	0.241	0	2
MT-CO1	5.74942e-212	1.63427	0.818	0.442	1.87385e-207	2
MT-ND5	2.62617e-172	1.19182	0.506	0.162	8.55922e-168	2
RPS19	2.2346e-124	1.34007	0.593	0.307	7.28302e-120	2
SYNDIG1	4.26729e-121	1.07324	0.832	0.623	1.39079e-116	2
RPLP1	7.55032e-108	1.25537	0.528	0.263	2.4608e-103	2
RPL39	1.28018e-102	1.05846	0.424	0.172	4.17237e-98	2
FCGBP	1.02102e-92	1.33918	0.541	0.279	3.32771e-88	2
RPS6	2.50515e-91	1.09653	0.452	0.215	8.16478e-87	2
RPL13	2.79084e-91	1.10251	0.604	0.379	9.09591e-87	2
RPL13A	3.59687e-79	1.08886	0.474	0.252	1.17229e-74	2
AL163541.1	7.01524e-76	1.22383	0.698	0.525	2.28641e-71	2
EEF1A1	1.31682e-69	1.10979	0.673	0.538	4.29179e-65	2
NRXN1	0	3.30497	0.967	0.308	0	3
LHFPL3	0	3.26443	0.86	0.192	0	3
SNTG1	0	3.1802	0.94	0.17	0	3
SOX2-OT	0	3.15287	0.917	0.359	0	3
PTPRZ1	0	2.96479	0.984	0.468	0	3
LSAMP	0	2.90764	0.98	0.369	0	3
NLGN1	0	2.86198	0.975	0.331	0	3
CTNND2	0	2.79016	0.963	0.25	0	3
NOVA1	0	2.78266	0.965	0.281	0	3
KCND2	0	2.74204	0.858	0.163	0	3
ADGRL3	0	2.73686	0.969	0.315	0	3
LRRC4C	0	2.67717	0.884	0.251	0	3
FGF14	0	2.62369	0.875	0.167	0	3
DPP6	0	2.62129	0.958	0.23	0	3
GPM6A	0	2.53337	0.97	0.231	0	3
CTNNA2	0	2.5248	0.919	0.151	0	3
LRP1B	0	2.5139	0.783	0.276	0	3
MAP2	0	2.50494	0.963	0.207	0	3
NFIB	0	2.43372	0.942	0.198	0	3
EGFR	3.53136e-139	3.33193	0.49	0.166	1.15094e-134	3
DAPK1	0	2.24723	0.668	0.118	0	4
MCTP1	0	1.88329	0.661	0.166	0	4
ITGA4	0	1.82374	0.569	0.086	0	4
TGFBI	0	1.74908	0.517	0.083	0	4
MACC1	1.04472e-275	1.8475	0.507	0.098	3.40497e-271	4
VAV3	8.19221e-258	1.6695	0.566	0.133	2.67e-253	4
UTRN	2.73066e-235	1.70158	0.864	0.549	8.89976e-231	4
MS4A4E	1.01674e-229	1.842	0.673	0.248	3.31375e-225	4
FCHO2	4.85152e-213	1.87575	0.754	0.392	1.58121e-208	4
IQGAP2	1.82492e-183	1.5367	0.557	0.181	5.94778e-179	4
F13A1	1.40785e-180	1.97164	0.338	0.061	4.58846e-176	4
AHR	1.29789e-157	1.67791	0.473	0.154	4.2301e-153	4
SDS	1.2488e-128	1.53193	0.246	0.043	4.0701e-124	4
CD36	9.76307e-116	1.5575	0.173	0.022	3.18198e-111	4
PLAUR	1.75803e-103	1.57467	0.507	0.23	5.72977e-99	4
MRC1	2.20677e-102	1.54832	0.227	0.046	7.19231e-98	4
NRP1	1.0406e-79	1.5217	0.663	0.494	3.39152e-75	4
HLA-DQA1	3.71242e-78	1.4959	0.613	0.397	1.20995e-73	4
NAMPT	5.34337e-59	1.70369	0.626	0.453	1.74151e-54	4
SLC16A10	5.60415e-26	1.46073	0.17	0.073	1.8265e-21	4
NKAIN2	0	3.49667	0.987	0.146	0	5
IL1RAPL1	0	3.47455	0.997	0.316	0	5
CTNNA3	0	3.33094	0.995	0.265	0	5
ST18	0	3.28636	0.984	0.183	0	5
UNC5C	0	3.21476	0.977	0.139	0	5
PCDH9	0	3.18215	0.997	0.439	0	5
SLC24A2	0	3.17809	0.99	0.113	0	5
CNTNAP4	0	3.16217	0.979	0.104	0	5
RNF220	0	3.15261	0.98	0.171	0	5
PPP2R2B	0	3.11797	0.992	0.291	0	5
MAP7	0	2.99181	0.984	0.111	0	5
TMTC2	0	2.96575	0.979	0.179	0	5
MBP	0	2.91374	0.995	0.638	0	5
DLC1	0	2.82595	0.943	0.121	0	5
SPOCK3	0	2.77739	0.971	0.117	0	5
EDIL3	0	2.74915	0.975	0.157	0	5
KLHL32	0	2.72022	0.969	0.105	0	5
PTPRK	0	2.71678	0.975	0.188	0	5
DLG2	0	2.69307	0.998	0.398	0	5
C10orf90	0	2.6648	0.966	0.077	0	5
CD109	0	2.82077	0.463	0.033	0	6
LUCAT1	7.99123e-250	2.65823	0.513	0.07	2.6045e-245	6
PLIN2	9.10459e-189	2.74084	0.526	0.101	2.96737e-184	6
ANGPTL4	1.2395e-155	1.79437	0.271	0.027	4.03979e-151	6
EFNA5	6.865e-153	2.25375	0.266	0.027	2.23744e-148	6
HIF1A-AS3	4.97402e-132	3.47685	0.852	0.532	1.62113e-127	6
CXCL8	4.40285e-117	1.79811	0.279	0.039	1.43498e-112	6
SNTB1	3.21103e-105	2.046	0.393	0.094	1.04654e-100	6
GBE1	1.01946e-82	2.59952	0.69	0.41	3.32262e-78	6
NDRG1	3.73341e-82	1.97841	0.454	0.159	1.21679e-77	6
SLC16A10	4.88892e-80	1.93197	0.31	0.07	1.5934e-75	6
TESK2	2.53738e-78	2.02114	0.448	0.159	8.26984e-74	6
COLEC12	8.92458e-77	1.84876	0.242	0.046	2.9087e-72	6
HK2	9.0671e-68	2.35099	0.618	0.353	2.95515e-63	6
HIF1A	1.41474e-65	1.79724	0.889	0.752	4.61093e-61	6
PAM	2.23888e-65	1.77835	0.463	0.19	7.29695e-61	6
VCAN	1.63682e-49	2.29379	0.376	0.152	5.33472e-45	6
SEMA3C	2.04682e-38	1.77729	0.242	0.08	6.67098e-34	6
HSPH1	2.96281e-31	2.05252	0.352	0.179	9.65638e-27	6
ADCY3	8.06572e-26	1.81241	0.362	0.204	2.62878e-21	6
PCDH15	9.64157e-265	2.29568	0.942	0.192	3.14238e-260	7
GPC6	1.44975e-264	2.32619	0.824	0.137	4.72502e-260	7
MMP16	5.45715e-250	2.20255	0.915	0.182	1.77859e-245	7
LHFPL3	6.96876e-236	2.21025	0.982	0.239	2.27126e-231	7
SOX6	9.83932e-231	2.20491	0.964	0.24	3.20683e-226	7
FGF14	3.19531e-223	2.1536	0.924	0.221	1.04142e-218	7
DPP6	6.3838e-220	2.19572	0.991	0.285	2.08061e-215	7
SNTG1	1.58903e-219	2.18007	0.951	0.23	5.17896e-215	7
ADGRL3	2.23252e-209	2.81487	0.994	0.365	7.27624e-205	7
NOVA1	2.44592e-209	2.25927	0.994	0.333	7.97173e-205	7
KCND2	2.64901e-208	2.37307	0.891	0.216	8.63366e-204	7
NLGN1	4.53917e-199	2.34253	1	0.38	1.47941e-194	7
LRRC4C	1.36194e-193	2.39441	0.957	0.298	4.43885e-189	7
LSAMP	7.50636e-189	2.27275	0.997	0.416	2.44647e-184	7
SOX5	3.83866e-182	2.19369	0.997	0.39	1.2511e-177	7
SOX2-OT	1.26937e-180	2.37223	0.997	0.399	4.13714e-176	7
LRP1B	8.74272e-180	2.20085	0.927	0.31	2.84943e-175	7
CNTNAP2	3.36298e-175	2.30197	0.872	0.24	1.09606e-170	7
PDGFRA	3.78264e-173	2.38142	0.842	0.224	1.23284e-168	7
SCFD2	3.0577e-82	2.25351	0.982	0.643	9.96565e-78	7
MELK	1.05191e-254	1.79262	0.654	0.043	3.42838e-250	8
DIAPH3	1.87339e-223	2.33334	0.725	0.065	6.10576e-219	8
DTL	5.44788e-215	1.8499	0.627	0.049	1.77557e-210	8
POLQ	9.32495e-208	1.91974	0.712	0.067	3.03919e-203	8
BUB1B	4.96555e-188	1.61465	0.51	0.035	1.61837e-183	8
KNL1	1.85634e-185	1.6187	0.608	0.053	6.05019e-181	8
CENPK	1.23026e-172	1.64855	0.686	0.075	4.00965e-168	8
NUSAP1	1.18188e-166	1.76592	0.588	0.056	3.85199e-162	8
TOP2A	4.8624e-165	2.01195	0.556	0.049	1.58475e-160	8
CLSPN	4.43446e-163	1.67192	0.549	0.049	1.44528e-158	8
RRM2	8.38777e-161	1.75517	0.51	0.042	2.73374e-156	8
BRIP1	3.67157e-158	2.14367	0.765	0.107	1.19664e-153	8
ATAD2	1.9603e-127	2.13878	0.784	0.147	6.38902e-123	8
ARHGAP11B	1.47809e-91	1.57094	0.549	0.087	4.81738e-87	8
HELLS	7.53654e-87	1.56147	0.647	0.132	2.45631e-82	8
ASPM	2.41149e-80	1.68424	0.418	0.057	7.85953e-76	8
CIT	6.62503e-76	1.57344	0.516	0.094	2.15923e-71	8
SMC4	2.36536e-74	1.64432	0.673	0.166	7.70919e-70	8
EZH2	1.20049e-73	1.8109	0.719	0.194	3.91262e-69	8
CENPP	4.40049e-65	1.95584	0.908	0.439	1.43421e-60	8

## Sheet: Neuron
Table S1, Top 20 genes in each cluster
Neuron
gene	p_val	avg_log2FC	pct.1	pct.2	p_val_adj	cluster
AC004852.2	1.26e-255	3.05778	0.768	0.124	4.12e-251	0
DNAH11	4.19e-192	2.34487	0.525	0.055	1.37e-187	0
PDGFRA	1.09e-161	2.42683	0.643	0.14	3.54e-157	0
MAML2	5.52e-154	1.95944	0.924	0.498	1.8e-149	0
MIR3681HG	9.93e-149	3.15323	0.599	0.131	3.24e-144	0
VEGFA	2.86e-143	3.43266	0.646	0.183	9.31e-139	0
LINC01618	6.05e-132	2.01525	0.57	0.133	1.97e-127	0
CHIC2	2.43e-109	2.38442	0.808	0.54	7.93e-105	0
FIP1L1	5.09e-103	2.35331	0.842	0.669	1.66e-98	0
SCFD2	9.05e-97	3.64521	0.88	0.775	2.95e-92	0
SGCB	1.8e-83	1.8044	0.66	0.353	5.87e-79	0
KLHL8	1.49e-80	3.0808	0.724	0.48	4.86e-76	0
HELQ	1.44e-79	1.77614	0.608	0.295	4.7e-75	0
NEAT1	1.65e-76	2.47989	0.804	0.59	5.38e-72	0
DCUN1D4	1.58e-71	2.92425	0.844	0.716	5.13e-67	0
MDM4	2.48e-65	1.69945	0.81	0.675	8.09e-61	0
AC125613.1	4.75e-64	1.89613	0.568	0.247	1.55e-59	0
AC068308.1	2.82e-63	1.79443	0.432	0.14	9.2e-59	0
AFF1	1.73e-60	2.04311	0.73	0.566	5.64e-56	0
SOX2-OT	5.31e-48	2.5653	0.829	0.695	1.73e-43	0
CBLN2	8.66e-240	1.70443	0.949	0.232	2.82e-235	1
AC011287.1	1.29e-212	2.50471	0.989	0.383	4.2e-208	1
AL157944.1	1.24e-203	1.47748	0.767	0.138	4.05e-199	1
CUX2	1.28e-202	1.67981	0.96	0.326	4.17e-198	1
AJ009632.2	2.34e-198	1.60776	0.564	0.059	7.61e-194	1
HS6ST3	9.39e-198	1.95415	0.998	0.71	3.06e-193	1
NECAB1	4.29e-194	1.63748	0.982	0.409	1.4e-189	1
KIAA1211L	1.01e-183	1.35421	0.982	0.429	3.3e-179	1
CA10	3.85e-175	1.3987	0.904	0.268	1.25e-170	1
IQCJ-SCHIP1	6e-170	1.70517	1	0.688	1.95e-165	1
AL117329.1	9.72e-169	1.77244	0.889	0.268	3.17e-164	1
SLIT3	3.18e-165	1.37453	0.924	0.258	1.04e-160	1
DGKB	4.15e-160	1.58706	0.993	0.641	1.35e-155	1
KCNIP4	1.76e-153	1.6159	1	0.808	5.73e-149	1
LINC01378	6.43e-146	1.46445	0.729	0.194	2.1e-141	1
LINC01250	1.07e-145	1.36479	0.982	0.589	3.48e-141	1
PDZD2	9.15e-137	1.94655	0.947	0.628	2.98e-132	1
AC013287.1	7.44e-127	1.52754	0.871	0.362	2.42e-122	1
LDB2	2.14e-126	1.32152	0.987	0.567	6.99e-122	1
CDH18	7.76e-118	1.29849	0.987	0.596	2.53e-113	1
CADPS2	1.32e-172	2.04069	0.997	0.393	4.3e-168	2
HS3ST2	5.31e-144	1.91358	0.975	0.38	1.73e-139	2
RXFP1	7.39e-139	1.19609	0.833	0.219	2.41e-134	2
CLSTN2	2.66e-134	1.75141	0.997	0.715	8.67e-130	2
AC060765.2	2.34e-127	2.08435	0.675	0.152	7.64e-123	2
NRG1	3.23e-121	1.74312	0.966	0.494	1.05e-116	2
POU6F2	2.29e-114	1.29362	0.947	0.331	7.45e-110	2
IL1RAPL2	3.74e-100	1.28998	0.78	0.223	1.22e-95	2
CPNE4	3.81e-96	1.36485	0.916	0.43	1.24e-91	2
PHACTR1	4.38e-96	1.18087	1	0.947	1.43e-91	2
FSTL4	3e-95	1.5957	0.975	0.529	9.78e-91	2
RYR2	8.52e-91	1.21001	1	0.685	2.78e-86	2
RALYL	2.69e-84	1.21235	1	0.626	8.77e-80	2
AC073091.3	3.17e-81	1.48699	0.539	0.146	1.03e-76	2
DPP10	1.35e-79	1.3103	0.997	0.678	4.4e-75	2
KCNIP4	1.97e-77	1.31159	1	0.817	6.43e-73	2
SORCS1	2.59e-76	1.23671	0.91	0.514	8.43e-72	2
AC109466.1	7.85e-54	1.55577	0.517	0.168	2.56e-49	2
CASC15	5.54e-48	1.39578	0.889	0.661	1.81e-43	2
AC008415.1	1.41e-47	1.37838	0.458	0.146	4.59e-43	2
CALB2	1.3e-305	1.42615	0.611	0.017	4.23e-301	3
NR2F2-AS1	4.84e-208	1.83059	0.68	0.066	1.58e-203	3
CXCL14	3.01e-172	2.04441	0.571	0.054	9.81e-168	3
ADARB2	3.47e-142	2.64242	0.887	0.261	1.13e-137	3
PDE3A	1.94e-133	1.41654	0.589	0.089	6.31e-129	3
DLX6-AS1	4.96e-121	1.74308	0.782	0.215	1.62e-116	3
BTBD11	1.24e-116	1.45485	0.745	0.17	4.04e-112	3
RGS12	2.45e-114	2.30136	0.902	0.554	7.99e-110	3
PLD5	5.2e-113	2.07302	0.84	0.311	1.69e-108	3
PWRN1	2.72e-107	1.93767	0.811	0.301	8.85e-103	3
SYNPR	2.6e-97	2.18003	0.862	0.419	8.46e-93	3
GALNTL6	3.67e-95	2.17321	0.92	0.526	1.2e-90	3
ERBB4	2.65e-93	2.24382	0.92	0.542	8.63e-89	3
C8orf34	3.66e-83	1.86465	0.796	0.358	1.19e-78	3
L3MBTL4	2.41e-74	1.6127	0.844	0.512	7.86e-70	3
PTPRE	2.68e-67	1.39004	0.847	0.698	8.74e-63	3
CNTNAP4	7.39e-64	1.58628	0.807	0.436	2.41e-59	3
SLC24A3	3.03e-59	1.4344	0.836	0.492	9.88e-55	3
NPAS3	4.71e-59	1.60332	0.916	0.746	1.54e-54	3
THSD7B	8.83e-43	1.86262	0.378	0.108	2.88e-38	3
CSRP2	1.17e-225	1.7982	0.836	0.111	3.81e-221	4
RUNX1T1	3.55e-137	2.52665	0.993	0.815	1.16e-132	4
SPON1	1.04e-132	1.88082	0.799	0.219	3.39e-128	4
SATB2	1.04e-124	2.48338	0.966	0.542	3.4e-120	4
PBX1	1.56e-123	2.12027	0.993	0.904	5.07e-119	4
SEMA6D	1.81e-119	2.01691	0.989	0.649	5.9e-115	4
PDE4D	3.73e-117	1.73635	0.993	0.987	1.22e-112	4
LINC02055	5.3e-116	1.85517	0.862	0.267	1.73e-111	4
PLXNA4	4.48e-102	1.78926	0.989	0.815	1.46e-97	4
DOK5	1.44e-98	2.07909	0.806	0.342	4.68e-94	4
CTTNBP2	2.6e-98	1.79044	0.97	0.83	8.46e-94	4
LHFPL2	6.45e-95	1.67058	0.817	0.341	2.1e-90	4
AC091885.2	5.05e-89	2.35403	0.836	0.404	1.64e-84	4
AP001825.1	5.49e-89	1.80137	0.888	0.54	1.79e-84	4
TAFA1	7.89e-83	2.11361	0.892	0.454	2.57e-78	4
FLRT2	1.61e-76	1.78154	0.948	0.76	5.25e-72	4
CACNA2D1	7.13e-65	1.66484	0.989	0.755	2.32e-60	4
LRGUK	1.11e-63	1.743	0.724	0.364	3.62e-59	4
PTPRO	1e-57	1.70572	0.914	0.79	3.26e-53	4
LRMDA	1.08e-42	1.83282	0.593	0.263	3.53e-38	4
DPF3	2.93e-113	2.1222	0.932	0.422	9.55e-109	5
AC078923.1	1.96e-111	1.49834	0.52	0.075	6.38e-107	5
LINC01572	6.82e-104	1.90158	0.924	0.413	2.22e-99	5
RASGEF1B	5.56e-100	2.61052	0.764	0.26	1.81e-95	5
SEMA6D	1.64e-98	1.77037	0.98	0.652	5.33e-94	5
PLXNA4	1.67e-97	1.80074	0.98	0.817	5.45e-93	5
NFIA	1.13e-93	1.86861	0.968	0.624	3.67e-89	5
LINC02055	8.83e-92	1.81376	0.804	0.275	2.88e-87	5
TCF4	8.55e-91	1.5216	0.992	0.953	2.79e-86	5
PLXNA2	6.79e-88	1.84818	0.96	0.776	2.21e-83	5
NKAIN3	2.17e-86	1.62287	0.952	0.492	7.06e-82	5
SEMA3C	1.89e-84	1.53496	0.676	0.199	6.15e-80	5
AC233296.1	2.76e-82	1.70636	0.916	0.474	9e-78	5
BOC	9.24e-79	1.56002	0.64	0.192	3.01e-74	5
DCC	1.76e-78	1.78565	0.976	0.652	5.73e-74	5
PRSS12	1.92e-67	1.5027	0.568	0.172	6.26e-63	5
LINC01505	1.35e-62	1.91663	0.776	0.379	4.39e-58	5
AC091885.2	3.86e-54	1.64769	0.768	0.413	1.26e-49	5
COL5A2	3.21e-50	1.65323	0.62	0.259	1.05e-45	5
GRM8	1.05e-30	1.80217	0.696	0.462	3.42e-26	5
AC073578.2	3.2e-253	1.70109	0.871	0.095	1.04e-248	6
AL356295.1	5.16e-209	1.56722	0.797	0.097	1.68e-204	6
RORB	1.99e-184	2.27901	0.988	0.253	6.47e-180	6
IL1RAPL2	1e-164	2.1882	0.959	0.224	3.27e-160	6
FOXP2	1.09e-161	1.84009	0.975	0.241	3.56e-157	6
AC008415.1	1.48e-159	2.01984	0.788	0.127	4.83e-155	6
AC109466.1	3.3e-155	2.41938	0.822	0.153	1.08e-150	6
TSHZ2	3.44e-151	2.79584	0.988	0.407	1.12e-146	6
POU6F2	1.39e-129	1.77546	0.975	0.346	4.52e-125	6
SLC22A10	5.32e-125	1.96758	0.896	0.294	1.73e-120	6
AC019211.1	9.04e-125	1.51765	0.946	0.283	2.95e-120	6
KCNH5	7.27e-123	1.46719	0.938	0.309	2.37e-118	6
SCHLAP1	1.14e-108	1.49558	0.751	0.181	3.71e-104	6
RARB	5.1e-101	1.55163	0.9	0.398	1.66e-96	6
LINC01725	1.07e-99	1.67662	0.784	0.249	3.5e-95	6
LY86-AS1	1.24e-99	1.51619	0.917	0.323	4.03e-95	6
CCDC3	5.31e-97	1.46701	0.971	0.576	1.73e-92	6
FSTL4	5.45e-93	1.68009	0.983	0.541	1.77e-88	6
DCC	5.3e-88	1.45007	0.992	0.652	1.73e-83	6
AL117329.1	3.27e-81	1.57847	0.859	0.315	1.07e-76	6
BTBD11	1.03e-183	2.1693	0.947	0.169	3.36e-179	7
ADAMTS17	1.1e-138	1.88473	0.909	0.227	3.58e-134	7
NXPH1	1.12e-138	2.38843	0.995	0.275	3.64e-134	7
ADCY8	5.91e-135	1.84784	0.957	0.292	1.93e-130	7
SLIT2	1.2e-117	2.29622	0.966	0.423	3.92e-113	7
ERBB4	1.34e-114	2.76496	1	0.545	4.36e-110	7
SCN1A-AS1	5.18e-110	1.96099	0.981	0.542	1.69e-105	7
ZNF385D	1.09e-109	2.38571	1	0.48	3.54e-105	7
ZNF804A	3.89e-105	2.00274	0.976	0.444	1.27e-100	7
ZNF536	3.16e-104	1.70648	0.986	0.359	1.03e-99	7
KCNC2	5.8e-103	1.9307	0.99	0.717	1.89e-98	7
SOX6	5.36e-102	1.80483	0.981	0.374	1.75e-97	7
SLC9A9	1.33e-100	2.30218	0.923	0.434	4.32e-96	7
KIAA1217	2.62e-86	1.91481	0.99	0.498	8.54e-82	7
DPP10	8.23e-85	2.50634	0.952	0.694	2.68e-80	7
PTPRM	3.58e-75	1.76916	0.928	0.526	1.17e-70	7
EPHA6	1.17e-73	1.76124	0.933	0.42	3.8e-69	7
PRKG1	2.1e-70	1.89803	0.856	0.451	6.86e-66	7
SDK1	7.68e-63	1.69688	0.952	0.619	2.5e-58	7
CNTN5	5.67e-51	1.80252	0.928	0.578	1.85e-46	7
SST	1.01e-211	2.24254	0.67	0.048	3.28e-207	8
GRIK1	1.68e-152	4.01864	0.995	0.348	5.46e-148	8
STXBP6	2.21e-152	2.25548	0.966	0.272	7.21e-148	8
PLCH1	8.8e-145	1.93406	0.911	0.202	2.87e-140	8
SPOCK3	5.64e-135	2.87717	0.995	0.413	1.84e-130	8
NXPH1	1.02e-133	2.39127	0.99	0.277	3.31e-129	8
SOX6	5.11e-122	2.44446	0.98	0.375	1.67e-117	8
SYNPR	2.52e-118	2.30512	0.995	0.421	8.21e-114	8
CDH9	5.82e-108	2.19198	0.975	0.424	1.9e-103	8
KIAA1217	6.31e-99	2.22913	0.985	0.499	2.06e-94	8
KIF26B	1.3e-98	2.13061	0.966	0.569	4.25e-94	8
PCDH15	5.48e-98	2.34781	0.956	0.401	1.79e-93	8
TENM3	9.22e-87	1.90249	0.99	0.576	3e-82	8
RBMS3	2.62e-84	1.88601	0.98	0.645	8.54e-80	8
GRID2	8.03e-84	2.37227	0.961	0.694	2.62e-79	8
ROBO2	1.3e-82	1.85215	0.985	0.817	4.25e-78	8
ROBO1	3.52e-82	2.04331	1	0.65	1.15e-77	8
PCDH11X	7.33e-72	2.11884	0.847	0.428	2.39e-67	8
TRHDE	3.01e-64	2.02321	0.852	0.346	9.82e-60	8
BACH1	7.56e-58	1.96539	0.833	0.437	2.46e-53	8
SEMA3E	7.45e-135	1.51515	0.775	0.095	2.43e-130	9
HS3ST4	9.73e-119	2.72475	0.993	0.286	3.17e-114	9
DLC1	4.41e-83	2.05223	0.986	0.44	1.44e-78	9
KIAA1217	6.19e-81	2.57336	1	0.509	2.02e-76	9
AC011246.1	2.7e-75	2.12452	0.681	0.138	8.8e-71	9
FRMPD4	3.93e-68	1.69495	1	0.783	1.28e-63	9
TLE4	5.87e-66	1.60377	0.942	0.452	1.91e-61	9
SLIT3	7.46e-63	1.83662	0.899	0.329	2.43e-58	9
ADAMTSL1	1e-62	1.74616	0.754	0.218	3.26e-58	9
DGKG	1.56e-56	1.52822	0.957	0.546	5.1e-52	9
PDZRN4	2.52e-55	1.75109	0.942	0.447	8.23e-51	9
FOXP2	3.97e-53	1.49186	0.819	0.273	1.29e-48	9
PCSK5	2.91e-52	1.45343	0.884	0.355	9.47e-48	9
DPP10	3.49e-51	1.50926	1	0.697	1.14e-46	9
RALYL	1.63e-50	1.45391	1	0.65	5.32e-46	9
ZFHX3	5.04e-50	1.73052	0.928	0.511	1.64e-45	9
ASIC2	1.95e-49	1.82682	0.964	0.624	6.37e-45	9
ROBO2	4.65e-47	1.82131	0.986	0.82	1.52e-42	9
TRPM3	1.61e-38	1.809	0.841	0.452	5.25e-34	9
ZBTB7C	3.05e-28	1.44952	0.688	0.36	9.93e-24	9
EYA4	6.87e-157	2.49334	0.916	0.114	2.24e-152	10
AC132803.1	2.85e-105	2.25867	0.739	0.107	9.3e-101	10
GAD2	1.38e-101	2.28477	0.958	0.221	4.5e-97	10
FGF13	2.75e-92	3.22063	0.966	0.323	8.98e-88	10
ADARB2	1.31e-81	2.63571	0.975	0.29	4.25e-77	10
FBXL7	1.8e-80	2.62819	0.924	0.29	5.86e-76	10
SGCZ	3.11e-80	2.98841	0.992	0.403	1.01e-75	10
ZNF536	8.72e-79	2.17717	1	0.377	2.84e-74	10
ALK	1.01e-78	2.24141	0.975	0.356	3.29e-74	10
FSTL5	4.99e-77	2.52149	0.992	0.387	1.63e-72	10
PTCHD4	6.08e-76	2.39087	1	0.468	1.98e-71	10
CNTNAP4	2.76e-75	2.22655	1	0.448	8.98e-71	10
GRIK1	3.55e-71	2.25936	1	0.365	1.16e-66	10
GRIP1	5.04e-68	2.41331	0.992	0.658	1.64e-63	10
NTNG1	3.73e-66	2.12521	0.857	0.282	1.22e-61	10
PRELID2	3.56e-65	2.67356	0.807	0.236	1.16e-60	10
PTPRT	8.42e-63	2.22436	0.983	0.569	2.75e-58	10
MGAT4C	2.96e-59	2.0849	0.992	0.537	9.66e-55	10
RBMS3	3.73e-55	2.14648	0.983	0.654	1.22e-50	10
RELN	5.06e-23	2.12561	0.353	0.086	1.65e-18	10
DOCK5	4.2e-191	2.20243	0.909	0.053	1.37e-186	11
AL033523.1	1.13e-156	1.70986	0.792	0.049	3.68e-152	11
CLDN11	3.6e-142	1.77281	0.935	0.085	1.17e-137	11
C10orf90	1.39e-141	2.08457	0.935	0.089	4.54e-137	11
AC012494.1	7.51e-121	1.94006	0.818	0.076	2.45e-116	11
ST18	1.43e-110	3.0653	1	0.148	4.68e-106	11
BCAS1	3.95e-110	1.81083	0.922	0.103	1.29e-105	11
MOBP	6.72e-102	1.90506	0.831	0.1	2.19e-97	11
TMEM144	4e-85	2.17935	0.883	0.151	1.3e-80	11
CERCAM	1.75e-78	2.01818	0.909	0.176	5.7e-74	11
AC008571.2	1.13e-74	1.93607	0.805	0.129	3.68e-70	11
RNF220	2.66e-65	2.88268	0.948	0.277	8.67e-61	11
LINC01170	2.18e-55	1.72272	0.779	0.15	7.11e-51	11
MBP	1.67e-54	3.15065	0.987	0.46	5.43e-50	11
PLP1	2.15e-52	2.84938	0.961	0.369	6.99e-48	11
TF	1.2e-49	1.89422	0.909	0.31	3.93e-45	11
PIP4K2A	3.26e-47	2.06158	0.974	0.505	1.06e-42	11
NCKAP5	7.21e-43	1.80331	0.987	0.386	2.35e-38	11
CTNNA3	3.04e-39	2.29073	0.987	0.647	9.9e-35	11
QKI	4.12e-37	1.91805	1	0.788	1.34e-32	11
LNCAROD	2.88e-265	2.22983	0.891	0.024	9.4e-261	12
DOCK8	1.58e-232	2.47177	1	0.042	5.15e-228	12
FYB1	1.22e-227	1.7875	0.875	0.03	3.97e-223	12
APBB1IP	1.56e-221	2.40048	0.984	0.044	5.07e-217	12
PTPRC	1.25e-150	1.60669	0.922	0.062	4.09e-146	12
TBXAS1	9.75e-130	1.69101	0.906	0.074	3.18e-125	12
C3	9.43e-119	1.80863	0.891	0.078	3.07e-114	12
CD74	1.95e-92	1.98864	0.922	0.117	6.34e-88	12
ARHGAP15	3.7e-86	1.66891	0.953	0.128	1.21e-81	12
XACT	5.36e-85	1.67351	0.609	0.046	1.75e-80	12
ARHGAP24	6.99e-76	2.23222	0.969	0.169	2.28e-71	12
AL163541.1	3.57e-62	1.86823	0.719	0.103	1.16e-57	12
LRMDA	1.67e-54	2.35809	1	0.276	5.44e-50	12
SLC1A3	3.12e-53	1.99056	0.938	0.226	1.02e-48	12
PLXDC2	1.84e-38	2.53702	0.984	0.576	5.98e-34	12
BMP2K	3.14e-37	1.57649	0.969	0.461	1.02e-32	12
ST6GAL1	3.75e-37	1.85348	1	0.569	1.22e-32	12
DLEU1	3.01e-31	1.65539	0.969	0.548	9.8e-27	12
SPP1	1.54e-29	2.03855	0.844	0.325	5.03e-25	12
CCL4L2	5.34e-17	1.60525	0.188	0.023	1.74e-12	12
IFNG-AS1	4.38e-261	2.99466	0.972	0.018	1.43e-256	13
HTR2C	1.96e-119	3.63835	0.917	0.047	6.39e-115	13
NPSR1-AS1	7.83e-91	3.18763	0.972	0.078	2.55e-86	13
ZNF385D-AS2	5.76e-84	1.94531	0.806	0.051	1.88e-79	13
ITGA8	3.91e-45	2.03786	0.889	0.134	1.27e-40	13
CRYM	2.4e-31	1.8475	0.972	0.28	7.81e-27	13
SORCS2	3.07e-29	2.65983	1	0.439	1e-24	13
HS3ST4	1.66e-28	1.9897	1	0.31	5.41e-24	13
LINC01811	8.04e-28	2.04508	0.944	0.257	2.62e-23	13
PRR16	3.83e-26	2.21161	1	0.434	1.25e-21	13
ADAMTSL1	6.22e-26	2.76542	0.861	0.234	2.03e-21	13
TSHZ2	6.28e-26	2.6943	1	0.445	2.05e-21	13
ZNF385D	3.32e-25	3.0866	1	0.509	1.08e-20	13
AC068587.4	4.52e-24	2.3883	1	0.869	1.47e-19	13
TRMT9B	6.46e-24	1.85215	1	0.494	2.11e-19	13
KCTD8	1.07e-23	2.32423	1	0.516	3.48e-19	13
AL109930.1	1.11e-23	2.28541	0.861	0.243	3.61e-19	13
OLFM3	3.82e-23	2.20216	1	0.482	1.24e-18	13
SPOCK1	4.68e-23	1.91249	1	0.715	1.52e-18	13
ASIC2	1.47e-22	2.67528	1	0.635	4.79e-18	13
